# Supplementary material for: Stilbene Glycosides in Pinus cembra L. Bark: Isolation, Characterization, and Assessment of Antioxidant Potential and Antitumor Activity on HeLa Cells
Source: Plants (Basel). 2025 May 14;14(10):1459. doi: 10.3390/plants14101459 (PMC12115102; doi:10.3390/plants14101459)
Supplement: Supplementary file 1 [file plants-14-01459-s001.zip]

Archive with 1 entries (1 files):
- plants-3622260-supplementary.pdf
